# Supplementary material for: Goat Pleomorphic Adenoma Gene 1 (PLAG1): mRNA Expression, CNV Detection and Associations with Growth Traits
Source: Animals (Basel). 2023 Jun 18;13(12):2023. doi: 10.3390/ani13122023 (PMC10294908; doi:10.3390/ani13122023)
Supplement: Supplementary file 1 [file animals-13-02023-s001.zip]

Archive with 3 entries (2 files):
- supplement/
- supplement/supplement 1.xlsx
- supplement/supplement 2.xlsx
