# Supplementary material for: Goat Pleomorphic Adenoma Gene 1 (PLAG1): mRNA Expression, CNV Detection and Associations with Growth Traits
Source: Animals (Basel). 2023 Jun 18;13(12):2023. doi: 10.3390/ani13122023 (PMC10294908; doi:10.3390/ani13122023)
Supplement: Supplementary file 1 [file animals-13-02023-s001.zip › supplement/supplement 1.xlsx]

## Sheet: CT values
Adult	liver		spleen		lung		kidney		muscle
	PLAG1	GAPDH	PLAG1	GAPDH	PLAG1	GAPDH	PLAG1	GAPDH	PLAG1	GAPDH
	32.9	28.36	33.44	32.43	28.53	29.7	29.75	29.7	27.11	29.7
	35.13	31.39	32.39	30.55	26.78	28.75	28.19	28.75	27.46	28.75
	34.96	30.47	33.92	33.87	28.43	28.55	27.2	28.55	27.37	28.55
	32.49	29.89	33.85	21.95	29.25	25.66	27.84	25.66	27.855	25.66
	32.17	28.84	34.4	32	27.56	28.36	27.53	28.36	28.43	28.36
	32.98	29.13	32.67	32.33	29.15	27.75	28.96	27.75	27.77	27.75
	33.57	28.94	31.8	31.33	28.14	28.76	30.17	28.76	27.795	28.76
	32.91	30.54	33.76	30.62	28.215	26.82	28.49	26.82	28.23	26.82
	31.45	28.26	32.68	31.94	27.295	25.18	27.66	25.18	28.83	25.18
Fetus	liver		spleen		lung		kidney		muscle
	PLAG1	GAPDH	PLAG1	GAPDH	PLAG1	GAPDH	PLAG1	GAPDH	PLAG1	GAPDH
	31.69	29.24	27.34	28.6	29.96	29.91	32.28	32.46	26.06	24.44
	33.82	29.8	30.73	29.62	31.45	30.13	29.92	30.41	26.58	25.21
	33.16	29.13	30.02	28.44	29.17	29.39	30.84	30.47	26.35	25.09
	33.4	27.81	30.565	27.95	28.35	27.14	30.66	31.13	27.84	26.82
	33.65	28.81	31.07	31.09	29.31	29.37	31.28	32.2	26.85	27.79
	32.91	28.94	31.64	29.35	29.145	30.68	30.41	29.98	28.38	28.22
	33.42	30.21	31.13	28.96	28.4	29.63	31.57	30.17	26.16	25.48
	34.16	29.85	29.24	29.51	28.14	27.71	30.13	31.3	26.945	26.94
	33.48	30.96	30.16	28.65	28.24	28.86	29.87	31.58	27.35	26.29
