# Supplementary material for: Goat Pleomorphic Adenoma Gene 1 (PLAG1): mRNA Expression, CNV Detection and Associations with Growth Traits
Source: Animals (Basel). 2023 Jun 18;13(12):2023. doi: 10.3390/ani13122023 (PMC10294908; doi:10.3390/ani13122023)
Supplement: Supplementary file 1 [file animals-13-02023-s001.zip › supplement/supplement 2.xlsx]

## Sheet: Ct values
PLAG1 CNV1	GAPDH		PLAG1 CNV2	GAPDH		PLAG1 CNV3	GAPDH
30.745	25.27		23.5167	25.27		24.0767	25.27
32.115	23.7033		21.8033	23.7033		22.43	23.7033
32.655	24.6867		22.9767	24.6867		23.62	24.6867
32.85	24.56		22.86	24.56		23.2567	24.56
32.01	24.8167		22.8333	24.8167		23.38	24.8167
33.37	24.96		22.9133	24.96		23.4	24.96
32.7567	25.4933		23.99	25.4933		24.7	25.4933
31.605	25.2167		22.87	25.2167		23.375	25.2167
31.76	25.0967		23.0567	25.0967		23.5167	25.0967
31.17	24.6033		22.7733	24.6033		23.1833	24.6033
32.7	24.7		23.345	24.7		23.84	24.7
31.93	24.6233		23.04	24.6233		23.4267	24.6233
31.56	24.45		22.66	24.45		23.15	24.45
31.9133	25.93		23.7867	25.93		24.5467	25.93
33.085	25.56		23.7967	25.56		24.47	25.56
32.35	25.28		22.82	25.28		23.4233	25.28
30.775	25.24		23.1233	25.24		26.545	25.24
30.64	23.8867		21.73	23.8867		22.5233	23.8867
31.1367	25.08		22.795	25.08		23.6767	25.08
30.18	24.4867		22.5667	24.4867		23.4533	24.4867
30.47	24.4133		22.3667	24.4133		23.13	24.4133
30.43	24.69		22.59	24.69		23.5933	24.69
30.4067	25.06		22.7267	25.06		23.5067	25.06
29.87	23.73		21.4467	23.73		22.16	23.73
31.975	24.13		22.1367	24.13		23.1467	24.13
29.98	25.1367		22.9067	25.1367		24.0967	25.1367
32.105	26.3133		24.0167	26.3133		25.22	26.3133
32.3033	25.1067		23.3133	25.1067		24.3033	25.1067
32.4933	24.8867		22.8767	24.8867		24.0067	24.8867
31.575	24.8133		22.75	24.8133		23.69	24.8133
31.6667	24.9733		23.0067	24.9733		23.91	24.9733
31.52	25.6167		23.38	25.6167		24.45	25.6167
30.11	24.8933		22.6167	24.8933		23.94	24.8933
29.6	24.87		22.84	24.87		23.95	24.87
30.505	25.4467		22.8633	25.4467		24.15	25.4467
30.035	25.975		23.7633	25.975		24.8233	25.975
30.25	24.6967		22.58	24.6967		23.7433	24.6967
29.92	25.5833		23.19	25.5833		24.55	25.5833
29.69	25		22.875	25		24.1767	25
30.2533	25.3767		22.82	25.3767		24.295	25.3767
30.095	26.22		23.7833	26.22		25.0133	26.22
29.21	25.74		23.6467	25.74		24.905	25.74
29.715	24.9833		22.8133	24.9833		23.785	24.9833
28.935	24.865		23.08	24.865		24.13	24.865
29.355	25.6333		23.5367	25.6333		24.62	25.6333
29.365	27.4767		25.625	27.4767		26.52	27.4767
30.29	24.45		22.1933	24.45		23.2667	24.45
29.76	25.7233		23.5067	25.7233		24.52	25.7233
30.89	22.4967		20.27	22.4967		21.4767	22.4967
32.62	21.83		19.51	21.83		20.9067	21.83
30.595	22.03		19.88	22.03		21.1833	22.03
31.245	22.35		19.7767	22.35		21.19	22.35
33.145	21.955		19.79	21.955		20.96	21.955
29.73	22.5033		19.8333	22.5033		21.015	22.5033
29.95	22.0067		20.1067	22.0067		21.14	22.0067
31.6467	22.4133		20.1733	22.4133		21.3567	22.4133
30.855	21.6767		19.7833	21.6767		20.9267	21.6767
30.52	21.685		19.6267	21.685		20.675	21.685
31.295	21.8167		19.4333	21.8167		20.7233	21.8167
30.44	21.7867		19.6967	21.7867		20.7667	21.7867
29.04	25.085		22.8933	25.085		24.1567	25.085
28.63	25.7667		23.9867	25.7667		25.1	25.7667
28.6733	25.2133		23.17	25.2133		24.4733	25.2133
28.4033	25.37		23.28	25.37		24.45	25.37
28.395	24.97		22.8867	24.97		24.2567	24.97
28.1867	24.9667		22.7033	24.9667		23.975	24.9667
28.37	25.4233		23.1833	25.4233		24.5333	25.4233
28.2833	24.99		22.7033	24.99		24.18	24.99
33.835	31.4467		30.45	31.4467		30.705	31.4467
32.605	29.74		27.885	29.74		28.86	29.74
32.2367	27.42		24.415	27.42		25.7	27.42
32.965	25.175		23.4233	25.175		23.7933	25.175
34.01	30.5333		29.095	30.5333		30.455	30.5333
29.975	30.315		29.0333	30.315		29.645	30.315
29.205	30.635		29.63	30.635		30.06	30.635
27.9933	25.925		23.91	25.925		24.77	25.925
36.555	31.67		29.205	31.67		30.94	31.26
36.14	31.05		27.9	31.05		32.01	31.81
35.41	33.535		34.05	33.535		32.55	32.185
32.46	30.7367		28.3267	30.7367		37.36	28.94
36.055	32.69		31.525	32.69		32.83	32.61
36.225	31.6833		29.555	31.6833		32.54	33.265
35.3	33.935		31.37	33.935		32.26	32.505
32.16	31.26		29.8367	31.26		30.06	31.435
37.02	31.81		28.83	31.81		29.1	32.5067
37.215	32.185		30.285	32.185		29.6633	31.13
36.145	28.94		25.48	28.94		32.09	32.35
35.3967	32.61		31.49	32.61		28.985	30.4267
36.67	32.52		30.725	32.52		31.755	31.695
36.98	33.265		32.2833	33.265		32.15	32.35
33.3533	32.505		29.39	32.505		28.925	31.365
35.2667	31.435		29.53	31.435		31.24	32.18
32.6133	32.5067		27.5833	32.5067		28.73	31.335
33.2	31.13		27.5933	31.13		28.385	29.6
33.075	32.35		29.98	32.35		23.33	24.38
33.5333	30.4267		28.265	30.4267		25.255	26.735
33.345	31.695		30.915	31.695		26.615	27.665
33.3867	32.3133		32.985	32.3133		27.29	29.45
30.66	32.35		30.6367	32.35		25.79	27.09
32.57	31.365		25.225	31.365		32.515	32.425
32.085	32.18		28.77	32.18		28.83	31.025
33.97	31.335		27.125	31.335		27.065	29
31.03	29.6		27.44	29.6		24.985	25.94
30.88	24.38		22.175	24.38		24.13	26.075
31.315	26.735		23.945	26.735		27.04	28.15
30.41	27.665		25.56	27.665		24.275	26.47
32.14	29.45		27.13	29.45		24.145	26.845
30.45	27.09		23.975	27.09		27.32	28.74
32.345	32.425		29.26	32.425		27.015	30.435
31.295	31.025		27.41	31.025		24.705	26.53
30.945	29		26.165	29		29.175	32.485
30.465	25.94		23.42	25.94		25.205	27.525
30.47	26.075		22.71	26.075		24.965	26.235
29.62	28.15		25.68	28.15		24.365	25.89
30.46	26.47		23.765	26.47		24.62	25.435
31.9	26.845		24.395	26.845		24.635	24.905
32.275	28.74		25.835	28.74		24.47	24.66
32.21	30.435		25.535	30.435		23.765	24.795
32.445	26.53		24.08	26.53		24.25	25.01
32.25	32.485		28.825	32.485		26.915	28.695
31.79	27.525		23.675	27.525		29.87	33.765
32.53	26.235		23.69	26.235		32.735	33.07
31.05	25.89		23.36	25.89		24.725	25.655
30.875	25.435		23.555	25.435		24.145	24.545
31.86	24.905		23.43	24.905		24.4	25.815
31.76	24.66		23.275	24.66		25.92	25.85
31.43	24.795		23.07	24.795		25.13	25.595
31.38	25.01		23.98	25.01		23.7	23.965
31.745	28.695		25.5	28.695		25.28	25.38
33.135	33.765		29.345	33.765		25.79	26.615
32.325	33.07		35.245	33.07		24.88	25.685
29.95	25.655		24.795	25.655		29.575	31.015
31.43	24.545		23.31	24.545		26.425	25.59
31.975	25.815		24.35	25.815		24.155	24.625
31.315	25.85		24.615	25.85		23.79	24.625
31.665	25.595		23.95	25.595		28.525	30.13
30.84	23.965		22.59	23.965		25.865	26.75
31.4	25.38		24.34	25.38		24.58	25.67
29.81	26.615		24.465	26.615		25.19	25.84
31.655	25.685		23.74	25.685		34.065	34.945
33.27	31.015		28.315	31.015		33.75	34.025
32.175	25.59		24.95	25.59		26.725	28.37
31.63	24.625		23.205	24.625		27.5	29.265
31.265	24.625		22.595	24.625		26.6	28.79
33.84	30.13		28.755	30.13		27.985	29.895
33.1	26.75		24.25	26.75		26.32	29.56
30.71	36.015		23.635	25.67		31.5	32.265
28.65	25.67		23.55	25.84		25.315	31.895
29.335	25.84		31.315	34.945		24.25	25.445
28.85	34.945		30.65	34.025		24.63	27.155
29.61	34.025		25.715	28.37		24.03	26.095
28.35	28.37		24.9	29.265		28.335	29.29
28.775	29.265		25.66	28.79		25.195	26.465
28.935	28.79		26.185	29.895		32.84	33.865
27.485	29.895		24.57	29.56		24.15	25.475
28.86	29.56		28.095	32.265		24.55	26.275
28.835	32.265		27.385	31.895		28.69	31.355
28.775	31.895		23.045	25.445		29.57	29.065
28.29	25.445		24.6	27.155		26.775	29.305
28.39	27.155		23.215	26.095		27.34	27.83
28.235	26.095		26.435	29.29		24.945	28.695
28.395	29.29		24.045	26.465		25.86	28.475
28.38	26.465		28.77	33.865		26.795	27.205
28.35	33.865		22.88	25.475		28.95	32.035
28.31	25.475		23.65	26.275		24.43	25.58
28.475	26.275		27.715	31.355		25.56	26.35
28.12	31.355		26.58	29.065		26.46	29.395
28.17	29.065		26.53	29.305		27.035	28.985
28.955	29.305		26.045	27.83		24.865	26.185
28.32	27.83		25.96	28.695		23.7	25.575
28.605	28.695		25.545	28.475		27.205	29.805
28.64	28.475		25.695	27.205		25.035	26.675
28.38	27.205		27.41	32.035		24.89	26.175
28.65	32.035		23.915	25.58		28.125	30.715
28.185	25.58		24.165	26.35		24.42	25.295
28.285	26.35		25.345	29.395		30.715	28.1
28.465	29.395		25.8	28.985		28.025	30.51
28.66	28.985		23.985	26.185		26.53	28.92
28.395	26.185		23.21	25.575		30.4	32.03
26.205	25.575		26.28	29.805		24.44	25.625
26.19	29.805		23.84	26.675		24.32	26.375
25.95	26.675		23.54	26.175		27.51	29.565
26.01	26.175		26.57	30.715		24.095	25.265
26.4	30.715		33.11	35.485		25.005	26.475
26.135	35.485		23.655	25.295		23.42	25.99
26.08	25.295		25.56	28.1		25.22	27.705
26.125	28.1		26.41	30.51		23.945	25.62
26.39	30.51		24.985	28.92		24.26	25.43
26.275	28.92		27.23	32.03		22.68	24.81
25.86	32.03		22.875	25.625		24.015	25.42
27.02	25.625		23.73	26.375		24.16	24.93
25.67	26.375		25.205	29.565		24.745	25.62
25.94	29.565		22.99	25.265		31.26	32.74
24.885	25.265		23.48	26.475		23.875	25.215
26.455	26.475		23.46	25.99		24.345	25.555
26.41	25.99		24.69	27.705		23.215	26.275
26.215	27.705		21.94	25.62		23.595	24.98
26.18	25.62		23.395	25.43		27.04	29.02
26.195	25.43		20.9	24.81		26.785	27.435
26.165	24.81		22.945	25.42		26.36	26.72
26.31	25.42		22.425	24.93		28.345	29.58
26.475	24.93		23.505	25.62		25.22	26.92
26.075	25.62		30.44	32.74		24.865	25.835
33.76	32.74		22.975	25.215		24.675	25.855
32.555	25.215		23.52	25.555		24.15	24.665
31.795	25.555		21.84	26.275		25.25	26.665
32.985	26.275		22.515	24.98		23.695	24.29
32.07	24.98		26.25	29.02		23.155	27.165
31.475	29.02		25.96	27.435
31.615	27.435		25.7	26.72
32.355	26.72		26.385	29.58
30.595	29.58		24.32	26.92
31.885	26.92		24.99	25.835
31.585	25.835		23.625	25.855
28.635	25.855		22.31	24.665
31.67	24.665		21.25	26.665
31.265	26.665		22.92	24.29
31.69	24.29		23.005	27.165
29.935	27.165
